# Supplementary material for: Cardiac Subtype-Specific Modeling of Kv1.5 Ion Channel Deficiency Using Human Pluripotent Stem Cells
Source: Front Physiol. 2017 Jul 6;8:469. doi: 10.3389/fphys.2017.00469 (PMC5498524; doi:10.3389/fphys.2017.00469)
Supplement: Table S1 — Quantification of AP parameters in RA-treated WT (n = 5) and KCNA5fs/fs (n = 6) CMs with and without 4-AP treatment. [file Table1.XLS]

## Sheet: Table S1
	WT + RA				KO + RA					WT + RA	KO + RA
	Ctrl	+/-	4-AP	+/-	Ctrl	+/-	4-AP	+/-		Ctrl vs 4-AP	Ctrl vs 4-AP
MDP	-80.1606	1.25455	-80.4675	1.43645	-79.99	1.24883	-79.813	1.25177
APAmax	117.671	4.326	123.403	4.85678	121.061	4.32942	120.953	4.2957
Vmax	227.795	35.623	226.063	34.2208	189.671	23.0478	197.429	27.7123
APD20	4.29583	1.63672	10.3547	2.97868	13.749	2.12993	12.7518	2.0115		p<0.05	n.s.
APD50	23.0067	4.92864	72.4944	17.5217	79.207	22.5246	78.6522	23.0257		p<0.05	n.s.
APD90	124.57	7.43475	172.415	18.3571	165.076	9.70033	159.774	12.0214		p<0.05	n.s.
APA20ms	-19.7831	3.12923	4.75417	6.2963	6.678	5.93071	6.54867	6.23187		p<0.05	n.s.
