# Supplementary material for: Cardiac Subtype-Specific Modeling of Kv1.5 Ion Channel Deficiency Using Human Pluripotent Stem Cells
Source: Front Physiol. 2017 Jul 6;8:469. doi: 10.3389/fphys.2017.00469 (PMC5498524; doi:10.3389/fphys.2017.00469)
Supplement: Table S2 — Oligonucleotides used in this study. [file Table2.XLS]

## Sheet: Table S2
name	product size (bp)	fwd primer	rev primer	remarks
conventional PCR
KCNA5 col screen	806 (wt)	GCTGGAGCGGAGCCTGAC	CACACCTGGCGCTGGAACT	spanning deletion sites, used on gDNA
KCNA5 RT-PCR	503 (wt)	ATGGAGATCGCCCTGGTG	TTGCGGTCGAAGAAGTACTCG	spanning deletion sites, used on cDNA
bisulfite PCR
NANOG bisulfite	336	TGGTTAGGTTGGTTTTAAATTTTTG	AACCCACCCTTATAAATTCTCAATTA	NANOG promoter amplicon following bisulfite conversion
OCT4 bisulfite	221	ATTTGTTTTTTGGGTAGTTAAAGGT	CCAACTATCTTCATCTTAATAACATCC	OCT4 promoter amplicon following bisulfite conversion
RT-qPCR
CTNT	87	GGCAGCTCCTGTTTGGAAATG	TTATTACTGGTGTGGAGTGGGTGTG
DHRS9	119	TCCGGTGGTAGAGTGCATGG	GCAAAGCTGCTGGCATGTG
DNMT3B	93	GCTCACAGGGCCCGATACTT	GCAGTCCTGCAGCTCGAGTTTA
DPPA4	91	TGGTGTCAGGTGGTGTGTGG	CCAGGCTTGACCAGCATGAA
IRX4	77	CGGAGCAGAAGAGGCCAGAT	CAGAACGGAACCGCCTTCTC
KCNA5	86	CCAGCAGAGGGATAACCCAAAC	TTGGAACACATGGATGGAGGAG
KLF4	114	GGGCCCAATTACCCATCCTT	CTTTGGCTTGGGCTCCTCTG	CDS primers
KLF4	84	ACAGTCTGTTATGCACTGTGGTTTCA	CATTTGTTCTGCTTAAGGCATACTTGG	UTR primers
MYL2	73	TGGTCCCTGCCCTCATCTCT	GGCAGCCACATGGCTAACAG
NANOG	78	CCTGTGATTTGTGGGCCTG	GACAGTCTCCGTGTGAGGCAT
NPPA	77	GCTGCAGCTTCCTGTCAACACT	AGGCGAGGAAGTCACCATCAA
NR2F1	91	AGCCCACCCAGCAGAAATACA	TTTCCTCGCCAACGTGCTC
NR2F2	78	ACGGCACAGTATTGCTGACCTTT	TGGATAGCACTTGCAAGAGGAAGA
OCT4	119	GTGGAGGAAGCTGACAACAA	ATTCTCCAGGTTGCCTCTCA	CDS primers
OCT4	71	GGAAGGAATTGGGAACACAAAGG	AACTTCACCTTCCCTCCAACCA	UTR primers
RPL37A	84	GTGGTTCCTGCATGAAGACAGTG	TTCTGATGGCGGACTTTACCG	housekeeping gene
SLN	105	ACCTGCACTCACAATATCTGCT	TCTACCGTTCCCTGGCAAAC
SOX2	120	GCTCTTGGCTCCATGGGTTC	GCTGATCATGTCCCGGAGGT	CDS primers
SOX2	111	TGGCGAACCATCTCTGTGGT	CCAACGGTGTCAACCTGCAT	UTR primers
VEE-OKSiG	90	TCGAGGTGCCCGAAGGAC	CGCCGCGAGTTCTATGTAAGC	detection of reporgramming RNA
CRISPR gRNA oligonucleotides
KCNA5 CR 1	n/a	GGCCTCATCGCCTCCTCTGA		first CRISPR of first pair
KCNA5 CR 1'	n/a	GCAGGCTGCGGCCAGGCCAC		second CRISPR of first pair
KCNA5 CR 2	n/a	GGCAGCTCCTCTGGCAGCGG		first CRISPR of second pair
KCNA5 CR 2'	n/a	GCCTCGACGGCCGCCTCCCG		second CRISPR of second pair
